# Supplementary material for: Transcriptional responses of Burkholderia cenocepacia to polymyxin B in isogenic strains with diverse polymyxin B resistance phenotypes
Source: BMC Genomics. 2011 Sep 29;12:472. doi: 10.1186/1471-2164-12-472 (PMC3190405; doi:10.1186/1471-2164-12-472)
Supplement: Additional file 5 — Table S1. Genes up- and downregulated in RSF34 and RSF34 4000B in the presence of the vehicle control. Sheet 1 lists genes transcriptionally upregulated (top) and downregulated (bottom) by B. cenocepacia strain RSF34 compared to K56-2 in the vehicle control. Sheet 2 lists genes transcriptionally upregulated (top) and downregulated (bottom) by B. cenocepacia strain RSF34 4000B compared to RSF34 in the vehicle control. [file 1471-2164-12-472-S5.XLS]

## Sheet: Sheet 1
Genes transcriptionally upregulated by B. cenocepacia strain RSF34 compared to K56-2 in the vehicle control
Gene Locus	Fold-upregulated	DESCRIPTION	COG(s)	COG Functional Categories
BCAL0123	7.35294	putative glycosyltransferase	COG0438M	Cell wall/membrane/envelope biogenesis
BCAL0585	4.2735	conserved hypothetical protein	None	None
BCAL0623	3.861	putative exported protein	None	None
BCAL1050	2.06186	putative glycosyltransferase	COG1215M	Cell wall/membrane/envelope biogenesis
BCAL1102	2.98507	putative lipoprotein	None	None
BCAL1103	4.14938	putative OsmB-like lipoprotein	None	None
BCAL1351	2.82486	putative exported protein	COG3713M	Cell wall/membrane/envelope biogenesis
BCAL1413A	5.58659	putative lipoprotein	None	None
BCAL1677	3.3557	putative type-1 fimbrial protein	COG3539NU	Cell motility	Intracellular trafficking, secretion, vesicular transport
BCAL1680	2.0202	putative type-1 fimbrial protein	COG3539NU	Cell motility	Intracellular trafficking, secretion, vesicular transport
BCAL1687	5.02513	putative exported protein	None	None
BCAL1746	3.87597	putative lipoprotein	None	None
BCAL1752	2.24719	conserved hypothetical protein	COG0657I	Lipid transport and metabolism
BCAL1798	3.77358	putative exported protein	None	None
BCAL1952	2.26757	LysM domain/BON superfamily protein	COG1652S	Function unknown
BCAL1957	2.36407	putative sugar transferase	COG0438M	Cell wall/membrane/envelope biogenesis
BCAL2133	2.46914	putative membrane protein	None	None
BCAL2353	2.11864	putative sulfate transporter	COG0659P	Inorganic ion transport and metabolism
BCAL2370	3.69004	putative membrane protein	COG1807M	Cell wall/membrane/envelope biogenesis
BCAL2467	5.64972	putative lipoprotein	None	None
BCAL2468	6.80272	putative membrane protein	None	None
BCAL2472	5.2356	alpha,alpha-trehalose-phosphate synthase	COG0380G	Carbohydrate transport and metabolism
BCAL2473	2.11864	putative lipoprotein	None	None
BCAL2607	11.0988	putative exported protein	None	None
BCAL3490	12.0192	putative exported protein	None	None
BCAL3491	6.99301	putative exported protein	None	None
BCAL3492	4.80769	putative exported protein	None	None
BCAM0082	12.87	putative polysaccharide deacetylase	COG0726G	Carbohydrate transport and metabolism
BCAM0083	12.0919	hypothetical protein	None	None
BCAM0186	14.43	lectin	None	None
BCAM0529	41.6667	putative hydrolase	COG0596R	General function prediction only
BCAM0534	31.1526	putative hydrolase	COG0596R	General function prediction only
BCAM0536	55.5556	putative membrane protein	None	None
BCAM0537	51.0204	serine peptidase, family S33	COG0596R	General function prediction only
BCAM0805	2.8169	muconate cycloisomerase I 1	COG4948MR	Cell wall/membrane/envelope biogenesis	General function prediction only
BCAM0810	2.62467	putative aromatic oxygenase	COG4638PR	Inorganic ion transport and metabolism	General function prediction only
BCAM0811	3.15457	putative aromatic oxygenase	COG5517Q	Secondary metabolites biosynthesis, transport and catabolism
BCAM0812	3.07692	putative aromatic hydrocarbons	COG2146PR	Inorganic ion transport and metabolism	General function prediction only
BCAM0853	2.50627	conserved hypothetical protein	COG3293L	Replication, recombination and repair
BCAM0854	7.46269	bifunctional exopolysaccharide biosynthesis	COG0836M	Cell wall/membrane/envelope biogenesis
BCAM0855	22.2222	UDP-glucose dehydrogenase	COG1004M	Cell wall/membrane/envelope biogenesis
BCAM0856_J_0	17.9211	undecaprenyl-phosphate glucosyl-1-phosphate	None	None
BCAM0856_J_1	23.753	undecaprenyl-phosphate glucosyl-1-phosphate	None	None
BCAM0857	12.5786	low molecular weight	COG0394T	Signal transduction mechanisms
BCAM0858	12.7551	putative polysaccharide biosynthesis/export	COG1596M	Cell wall/membrane/envelope biogenesis
BCAM0859	23.31	tyrosine-protein kinase	COG3206M	Cell wall/membrane/envelope biogenesis
BCAM0860	15.361	glycosyltransferase	COG1215M	Cell wall/membrane/envelope biogenesis
BCAM0861	13.8313	putative glycosyltransferase	COG0438M	Cell wall/membrane/envelope biogenesis
BCAM0863	6.62252	putative glycosyltransferase	COG0438M	Cell wall/membrane/envelope biogenesis
BCAM0864	8.69565	glycosyltransferase	COG0438M	Cell wall/membrane/envelope biogenesis
BCAM1004	10.0908	GCP-mannose 4,6-dehydratase	COG1089M	Cell wall/membrane/envelope biogenesis
BCAM1005	9.80392	putative acyltransferase	COG1835I	Lipid transport and metabolism
BCAM1006	8.33333	putative exported protein	None	None
BCAM1007	4.60829	putative polysaccharide biosynthesis protein	COG2244R	General function prediction only
BCAM1008	13.624	glycosyltransferase	COG0438M	Cell wall/membrane/envelope biogenesis
BCAM1009	6.99301	putative acyltransferase	COG1835I	Lipid transport and metabolism
BCAM1010	15.1976	putative UTP-glucose-1-phosphate	COG1210M	Cell wall/membrane/envelope biogenesis
BCAM1364	8.13008	putative NAD dependent epimerase/dehydratase	COG0451MG	Cell wall/membrane/envelope biogenesis	Carbohydrate transport and metabolism
BCAM1827	3.90625	putative exported protein	None	None
BCAM1832	2.26244	putative exported protein	COG4285S	Function unknown
BCAM1988	2.99401	putative lipoprotein	None	None
BCAM2044	4.71698	putative asparagine synthetase	COG0367E	Amino acid transport and metabolism
BCAM2073	4.31034	putative exported protein	COG3652S	Function unknown
BCAM2186	5.34759	putative macrolide-specific efflux system	COG0845M	Cell wall/membrane/envelope biogenesis
BCAM2187	5.81395	putative macrolide-specific ABC-type efflux	COG1136V	Defense mechanisms
BCAM2194	2.03252	methylmalonate-semialdehyde dehydrogenase	COG1012C	Energy production and conversion
BCAM2195	2.35294	putative AMP-binding enzyme	COG0365I	Lipid transport and metabolism
BCAM2433	2.20751	putative acyl-CoA dehydrogenase	COG1960I	Lipid transport and metabolism
BCAM2444	5.40541	putative exported protein	None	None
BCAM2453	40.4858	putative redoxin protein	COG0526OC	Posttranslational modification, protein turnover, chaperones	Energy production and conversion
BCAM2640A	2.04918	putative membrane protein	None	None
BCAS0251	5.55556	putative lipoprotein	None	None
BCAS0750	3.01205	putative exported protein	None	None
Genes transcriptionally downregulated by B. cenocepacia strain RSF34 compared to K56-2 in the vehicle control
Gene Locus	Fold-downregulated	DESCRIPTION	COG(s)	COG Functional Categories
BCAL0114	5.843	flagellin (type II)	COG1344N	Cell motility
BCAL0133	2.13	putative chemoreceptor glutamine deamidase cheD	COG1871NT	Cell motility	Signal transduction mechanisms
BCAL0134	2.462	chemotaxis response regulator protein-glutamate	COG2201NT	Cell motility	Signal transduction mechanisms
BCAL0851	2.807	putative iron-sulphur cluster containing	COG1139C	Energy production and conversion
BCAL1236	2.802	putative exported protein	None	None
BCAL2943	2.319	putative exported protein	COG1555L	Replication, recombination and repair
BCAL2944	2.224	ADP-l-glycero-D-manno-heptose-6-epimerase	COG0451MG	Cell wall/membrane/envelope biogenesis	Carbohydrate transport and metabolism
BCAL2945	87.4	D-beta-D-heptose 7-phosphate kinase	COG2870M	Cell wall/membrane/envelope biogenesis
BCAL2965	2.242	conserved hypothetical protein	None	None
BCAL3525	4.216	general secretory pathway protein F	COG1459NU	Cell motility	Intracellular trafficking, secretion, vesicular transport
BCAL3526	2.941	general secretory pathway protein E	COG2804NU	Cell motility	Intracellular trafficking, secretion, vesicular transport
BCAM1042	2.671	putative phage membrane protein	None	None
BCAM1043	2.163	putative phage membrane protein	None	None
BCAM1046	2.044	hypothetical phage protein	None	None
BCAM1053B	2.209	hypothetical phage protein	None	None
BCAM1055	2.284	hypothetical phage protein	None	None
BCAM1057	2.351	putative phage endodeoxyribonuclease RusA	COG4570L	Replication, recombination and repair
BCAM1063	3.273	hypothetical phage protein	COG5410S	Function unknown
BCAM1064	3.418	hypothetical phage protein	COG3567S	Function unknown
BCAM1065	3.592	putative phage head protein	COG2369S	Function unknown
BCAM1066	3.649	hypothetical phage protein	COG3566S	Function unknown
BCAM1068	3.488	putative exported phage protein	COG4834S	Function unknown
BCAM1071	3.413	hypothetical phage protein	None	None
BCAM1072	3.805	hypothetical phage protein	None	None
BCAM1074	2.91	putative exported phage protein	None	None
BCAM1077	2.374	hypothetical phage protein	None	None
BCAM1078	3.015	putative phage glucosaminidase	COG1705NU	Cell motility	Intracellular trafficking, secretion, vesicular transport
BCAM1079	2.93	hypothetical phage protein	None	None
BCAM1082	2.311	hypothetical phage protein	None	None
BCAM1084	3.207	hypothetical phage protein	None	None
BCAM1085	2.75	hypothetical phage protein	None	None
BCAM1086	3.337	hypothetical phage protein	None	None
BCAM1087	3.103	putative exported phage protein	None	None
BCAM1089	2.579	putative exported phage protein	COG5434M	Cell wall/membrane/envelope biogenesis
BCAM1090	3.068	putative phage lipoprotein	None	None
BCAM1092	3.01	putative phage lysozyme	COG3179R	General function prediction only
BCAM1093	3.057	hypothetical phage protein	None	None
BCAM1096	2.609	putative phage class 3 lipase	None	None
BCAM1191	2.039	L-asparagine permease	COG1113E	Amino acid transport and metabolism
BCAM1199	2.223	two-component regulatory system, response	COG4753T	Signal transduction mechanisms
BCAM1282	2.091	putative di-haem cytochrome c peroxidase	COG1858P	Inorganic ion transport and metabolism
BCAM1420	3.133	efflux system transport protein	COG0845M	Cell wall/membrane/envelope biogenesis
BCAM1503	2.274	putative methyl-accepting chemotaxis protein	COG0840NT	Cell motility	Signal transduction mechanisms
BCAM1777a	3.764	putative exported protein	None	None
BCAM2027a	2.447	putative exported protein	None	None
BCAM2621_J_0	2.096	putative porin-related protein (pseudogene)	None	None
BCAM2819	2.004	glycolate oxidase iron-sulfur subunit	COG0247C	Energy production and conversion
BCAS0151	2.522	hypothetical protein	None	None

## Sheet: Sheet 2
Genes transcriptionally upregulated by B. cenocepacia strain RSF34 4000B compared to RSF34 in the vehicle control
Gene Locus	Fold-upregulated	DESCRIPTION	COG(s)	COG Functional Categories
BCAL0391	2.079	acyl carrier protein phosphodiesterase	COG1182I	Lipid transport and metabolism
BCAL0606	2.012	putative transport related, membrane protein	COG0672P	Inorganic ion transport and metabolism
BCAL0625	2.731	LysR family regulatory protein	COG0583K	Transcription
BCAL0782	2.081	putative chitobiase	COG3525G	Carbohydrate transport and metabolism
BCAL0783	4.229	putative membrane protein	COG4890S	Function unknown
BCAL0784	3.287	cytochrome d ubiquinol oxidase subunit II	COG1294C	Energy production and conversion
BCAL1208	2.616	putative membrane protein	COG2259S	Function unknown
BCAL1212	18.88	2-oxoisovalerate dehydrogenase alpha subunit	COG1071C	Energy production and conversion
BCAL1213	29.85	2-oxoisovalerate dehydrogenase beta subunit	COG0022C	Energy production and conversion
BCAL1214	14.51	lipoamide acyltransferase component of	COG0508C	Energy production and conversion
BCAL1215	9.329	dihydrolipoamide dehydrogenase	COG1249C	Energy production and conversion
BCAL1610	2.288	periplasmic cystine-binding protein	COG0834ET	Amino acid transport and metabolism	Signal transduction mechanisms
BCAL1830	4.587	putative 2-nitropropane dioxygenase	COG2070R	General function prediction only
BCAL2139	3.542	two-component regulatory system, response	COG2070R	General function prediction only
BCAL2141	5.547	cytochrome O ubiquinol oxidase protein	COG3125C	Energy production and conversion
BCAL2142	8.803	cytochrome o ubiquinol oxidase subunit III	COG1845C	Energy production and conversion
BCAL2143	9.574	ubiquinol oxidase polypeptide I	COG0843C	Energy production and conversion
BCAL2144	3.922	ubiquinol oxidase polypeptide II precursor	COG1622C	Energy production and conversion
BCAL2635	2.742	putative exported protein	COG5430S	Function unknown
BCAL2636	2.736	putative fimbriae chaperone	COG3121NU	Cell motility	Intracellular trafficking, secretion, vesicular transport
BCAL2733	2.028	putative multicopper oxidase	COG2132Q	Secondary metabolites biosynthesis, transport and catabolism
BCAL2977	2.106	NAD-dependent formate dehydrogenase beta	COG1894C	Energy production and conversion
BCAL2978	2.749	NAD-dependent formate dehydrogenase alpha	COG1894C	Energy production and conversion
BCAL2979	2.571	NAD-dependent formate dehydrogenase delta	None	None
BCAL3094	3.436	oxygen-independent coproporphyrinogen III	COG0635H	Coenzyme transport and metabolism
BCAL3191	2.096	putative glutaryl-CoA dehydrogenase	COG1960I	Lipid transport and metabolism
BCAM0058	2.127	3-oxoadipate CoA-transferase subunit A	COG1788I	Lipid transport and metabolism
BCAM0059	2.702	3-oxoadipate CoA-transferase subunit B	COG2057I	Lipid transport and metabolism
BCAM0187	4.642	putative 2-isopropylmalate synthase	COG0119E	Amino acid transport and metabolism
BCAM0284	3.5	putative cytochrome c	COG4654C	Energy production and conversion
BCAM0291	2.004	putative universal stress protein	COG0589T	Signal transduction mechanisms
BCAM0292	2.47	putative universal stress protein	COG0589T	Signal transduction mechanisms
BCAM0295	3.504	conserved hypothetical protein	None	None
BCAM0297	2.047	putative polymerase	COG3243I	Lipid transport and metabolism
BCAM0311	2.306	putative 6-phosphofructokinase	COG1105G	Carbohydrate transport and metabolism
BCAM0384	2.362	putative lipoprotein	None	None
BCAM0681	2.071	NAD dependent epimerase/dehydratase family	COG0451MG	Cell wall/membrane/envelope biogenesis	Carbohydrate transport and metabolism
BCAM0711	2.395	putative cobalt-zinc-cadmium resistance protein	COG1538MU	Cell wall/membrane/envelope biogenesis	Intracellular trafficking, secretion, vesicular transport
BCAM0712	8.915	cobalt-zinc-cadmium resistance protein	COG0845M	Cell wall/membrane/envelope biogenesis
BCAM0713	8.372	putative cobalt-zinc-cadmium resistance efflux	COG3696P	Inorganic ion transport and metabolism
BCAM0714	3.187	two-component regulatory system, response	COG0745TK	Signal transduction mechanisms	Transcription
BCAM0715	4.973	two-component regulatory system, sensor kinase	COG0642T	Signal transduction mechanisms
BCAM0716	3.316	putative exported protein	None	None
BCAM0804	2.323	catechol 1,2-dioxygenase 1	COG3485Q	Secondary metabolites biosynthesis, transport and catabolism
BCAM0805	2.924	muconate cycloisomerase I 1	COG4948MR	Cell wall/membrane/envelope biogenesis	General function prediction only
BCAM1055	2.204	hypothetical phage protein	None	None
BCAM1062	2.678	hypothetical phage protein	None	None
BCAM1063	2.863	hypothetical phage protein	COG5410S	Function unknown
BCAM1064	2.773	hypothetical phage protein	COG5410S	Function unknown
BCAM1065	2.636	putative phage head protein	COG2369S	Function unknown
BCAM1066	2.337	hypothetical phage protein	COG3566S	Function unknown
BCAM1067	2.608	hypothetical phage protein	None	None
BCAM1068	2.878	putative exported phage protein	COG4834S	Function unknown
BCAM1071	2.776	hypothetical phage protein	None	None
BCAM1072	2.972	hypothetical phage protein	None	None
BCAM1073	2.862	hypothetical phage protein	None	None
BCAM1075	2.064	hypothetical phage protein	None	None
BCAM1076	2.072	hypothetical phage protein	None	None
BCAM1078	2.42	putative phage glucosaminidase	COG1705NU	Cell motility	Intracellular trafficking, secretion, vesicular transport
BCAM1079	2.806	hypothetical phage protein	None	None
BCAM1084	2.601	hypothetical phage protein	None	None
BCAM1085	2.371	hypothetical phage protein	None	None
BCAM1086	2.564	hypothetical phage protein	None	None
BCAM1087	2.921	putative exported phage protein	None	None
BCAM1089	2.142	putative exported phage protein	COG5434M	Cell wall/membrane/envelope biogenesis
BCAM1092	2.126	putative phage lysozyme	COG3179R	General function prediction only
BCAM1093	3.059	hypothetical phage protein	None	None
BCAM1095	2.54	putative phage lipoprotein	None	None
BCAM1096	2.256	putative phage class 3 lipase	None	None
BCAM1111	4.472	ornithine decarboxylase	COG1982E	Amino acid transport and metabolism
BCAM1112	3.264	biodegradative arginine decarboxylase	COG1982E	Amino acid transport and metabolism
BCAM1113	3.3	putrescine transport protein	COG0531E	Amino acid transport and metabolism
BCAM1423	2.31	putative AMP-binding enzyme	COG0318IQ	Lipid transport and metabolism	Secondary metabolites biosynthesis, transport and catabolism
BCAM1551	3.009	putative dehydrogenase, cytochrome C subunit	COG2010C	Energy production and conversion
BCAM1552	3.595	putative dehydrogenase, iron-sulfur binding	COG2080C	Energy production and conversion
BCAM1570	2.048	alcohol dehydrogenase	COG1064R	General function prediction only
BCAM1588	2.071	putative lyase	COG2224C	Energy production and conversion
BCAM1697	2.75	putative membrane-associated amino terminal	COG1266R	General function prediction only
BCAM2157	2.172	putative acetyltransferase	COG0456R	General function prediction only
BCAM2158	2.961	putative DNA-binding protein	COG1737K	Transcription
BCAM2159	5.052	putative exported protein	COG3111S	Function unknown
BCAM2191	11.13	enoyl-CoA hydratase/isomerase family	COG1024I	Lipid transport and metabolism
BCAM2192	8.888	enoyl-CoA hydratase/isomerase family protein	COG1024I	Lipid transport and metabolism
BCAM2193	14.74	putative 3-hydroxyisobutyrate dehydrogenase	COG2084I	Lipid transport and metabolism
BCAM2194	12.88	methylmalonate-semialdehyde dehydrogenase	COG1012C	Energy production and conversion
BCAM2195	22.84	putative AMP-binding enzyme	COG0365I	Lipid transport and metabolism
BCAM2206	2.276	conserved hypothetical protein	None	None
BCAM2429	3.08	putative phospholipase C	COG3511M	Cell wall/membrane/envelope biogenesis
BCAM2429a	3.141	putative lipoprotein	None	None
BCAM2430	3.673	putative biotin carboxylase	COG4770I	Lipid transport and metabolism
BCAM2431	3.053	putative enoyl coenzyme A hydratase-like	COG1024I	Lipid transport and metabolism
BCAM2432	3.337	putative biotin-dependent carboxyl transferase	COG4799I	Lipid transport and metabolism
BCAM2433	2.681	putative acyl-CoA dehydrogenase	COG1960I	Lipid transport and metabolism
BCAM2468	2.019	putative aldehyde dehydrogenase family protein	COG1012C	Energy production and conversion
BCAM2545	2.15	Major Facilitator Superfamily protein	COG2271G	Carbohydrate transport and metabolism
BCAM2568	2.416	putative beta-ketoadipyl CoA thiolase	COG0183I	Lipid transport and metabolism
BCAM2676	2.348	putative membrane protein	None	None
BCAM2700	2.966	putative membrane protein	COG2828S	Function unknown
BCAM2701	2.946	aconitate hydratase 1	COG1048C	Energy production and conversion
BCAM2702	2.599	2-methylcitrate synthase	COG0372C	Energy production and conversion
BCAM2703	2.826	probable methylisocitrate lyase	COG2513G	Carbohydrate transport and metabolism
BCAM2770	2.007	putative sulfur-binding protein	COG2258S	Function unknown
BCAM2825	2.648	Major Facilitator Superfamily protein	COG2814G	Carbohydrate transport and metabolism
BCAS0738	5.701	putative short-chain dehydrogenase family	COG1028IQR	Lipid transport and metabolism	Secondary metabolites biosynthesis, transport and catabolism	General function prediction only
BCAS0739	7.292	putative acetyl-CoA synthetase	COG0365I	Lipid transport and metabolism
Genes transcriptionally downregulated by B. cenocepacia strain RSF34 4000B compared to RSF34 in the vehicle control
Gene Locus	Fold-downregulated	DESCRIPTION	COG(s)	COG Functional Categories
BCAL0124	2.07039	flagellar regulon master regulator subunit FlhD	None	None
BCAL0333	2.36407	conserved hypothetical protein	None	None
BCAL0696	2.15517	putative 2',3'-cyclic-nucleotide 2'-phosphodiesterase	COG0737F	Nucleotide transport and metabolism
BCAL1083	16.6667	putative exported alkaline phosphatase	COG3211R	General function prediction only
BCAL1113	2.3753	ABC transporter ATP-binding protein	COG3842E	Amino acid transport and metabolism
BCAL1115	2.55754	putative ABC transport system, membrane protein	COG0555O	Posttranslational modification, protein turnover, chaperones
BCAL1117	3.98406	LacI family regulatory protein	COG1609K	Transcription
BCAL1270	23.5294	phosphate transport system, substrate-binding	COG0226P	Inorganic ion transport and metabolism
BCAL1271	23.0947	phosphate transport system permease protein	COG0573P	Inorganic ion transport and metabolism
BCAL1272	13.4771	phosphate transport system permease protein	COG0581P	Inorganic ion transport and metabolism
BCAL1273	19.0114	phosphate ABC transporter ATP-binding protein	COG1117P	Inorganic ion transport and metabolism
BCAL1274	5.71429	phosphate transport system-related protein	COG0704P	Inorganic ion transport and metabolism
BCAL1275	15.3139	phosphate regulon two-component regulatory	COG0745TK	Signal transduction mechanisms	Transcription
BCAL1276	6.06061	putative phosphate regulon two-component	COG5002T	Signal transduction mechanisms
BCAL1354	2.21239	conserved hypothetical protein	COG4104S	Function unknown
BCAL1760	3.52113	conserved hypothetical protein	COG3791S	Function unknown
BCAL2163	2.22222	Cupin superfamily protein	COG2850S	Function unknown
BCAL2364	2.08333	putative exported protein	COG2908S	Function unknown
BCAL2437	2.13675	conserved hypothetical protein	COG0421E	Amino acid transport and metabolism
BCAL2706	2.01613	ABC transporter ATP-binding protein	COG0411E	Amino acid transport and metabolism
BCAL3367	2.04082	phosphogluconate dehydratase	COG0129EG	Amino acid transport and metabolism	Carbohydrate transport and metabolism
BCAM0013	3.07692	putative acetyltransferase - GNAT family	None	None
BCAM0163	2.65957	putative microcin immunity protein	None	None
BCAM0164	2.27273	putative lipoprotein	None	None
BCAM0390	2.05339	putative alkaline phosphatase	COG1785P	Inorganic ion transport and metabolism
BCAM0529	17.4825	putative hydrolase	COG0596R	General function prediction only
BCAM0534	12.8041	putative hydrolase	COG0596R	General function prediction only
BCAM0536	24.9377	putative membrane protein	None	None
BCAM0537	28.2486	serine peptidase, family S33	COG0596R	General function prediction only
BCAM0538	14.2248	putative amidase	COG0154J	Translation, ribosomal structure and biogenesis
BCAM0540	2.35849	putative serine acetyltransferase	COG1045E	Amino acid transport and metabolism
BCAM0854	3.10559	bifunctional exopolysaccharide biosynthesis	COG0836M	Cell wall/membrane/envelope biogenesis
BCAM0855	4.97512	UDP-glucose dehydrogenase	COG1004M	Cell wall/membrane/envelope biogenesis
BCAM0856_J_0	5.18135	undecaprenyl-phosphate glucosyl-1-phosphate	None	None
BCAM0856_J_1	4.44444	undecaprenyl-phosphate glucosyl-1-phosphate	None	None
BCAM0857	3.55872	low molecular weight	COG0394T	Signal transduction mechanisms
BCAM0858	5.05051	putative polysaccharide biosynthesis/export	COG1596M	Cell wall/membrane/envelope biogenesis
BCAM0859	7.40741	tyrosine-protein kinase	COG3206M	Cell wall/membrane/envelope biogenesis
BCAM0860	5.37634	glycosyltransferase	COG1215M	Cell wall/membrane/envelope biogenesis
BCAM0861	5.18135	putative glycosyltransferase	COG0438M	Cell wall/membrane/envelope biogenesis
BCAM0863	3.367	putative glycosyltransferase	COG0438M	Cell wall/membrane/envelope biogenesis
BCAM0864	3.861	glycosyltransferase	COG0438M	Cell wall/membrane/envelope biogenesis
BCAM1004	6.80272	GCP-mannose 4,6-dehydratase	COG1089M	Cell wall/membrane/envelope biogenesis
BCAM1005	5.05051	putative acyltransferase	COG1835I	Lipid transport and metabolism
BCAM1006	3.861	putative exported protein	None	None
BCAM1007	2.22222	putative polysaccharide biosynthesis protein	COG2244R	General function prediction only
BCAM1008	5.84795	glycosyltransferase	COG0438M	Cell wall/membrane/envelope biogenesis
BCAM1009	4.04858	putative acyltransferase	COG1835I	Lipid transport and metabolism
BCAM1010	5.55556	putative UTP-glucose-1-phosphate	COG1210M	Cell wall/membrane/envelope biogenesis
BCAM1188	6.45161	putative L-asparaginase II	COG4448E	Amino acid transport and metabolism
BCAM1190	5.88235	aspartate ammonia-lyase	COG1027E	Amino acid transport and metabolism
BCAM1191	2.63852	L-asparagine permease	COG1113E	Amino acid transport and metabolism
BCAM1195	2.75482	two-component regulatory system, sensor kinase	COG0643NT	Cell motility	Signal transduction mechanisms
BCAM1197	2.55754	conserved hypothetical protein	None	None
BCAM1198	3.47222	conserved hypothetical protein	None	None
BCAM1199	3.14465	two-component regulatory system, response	COG4753T	Signal transduction mechanisms
BCAM1282	2.53807	putative di-haem cytochrome c peroxidase	COG1858P	Inorganic ion transport and metabolism
BCAM1283	3.31126	putative phosphoesterase	COG1409R	General function prediction only
BCAM2044	3.21543	putative asparagine synthetase	COG0367E	Amino acid transport and metabolism
BCAM2253	2.45098	RHS-family protein	COG3209M	Cell wall/membrane/envelope biogenesis
BCAM2444	4.03226	putative exported protein	None	None
BCAM2453	22.4719	putative redoxin protein	COG0526OC	Posttranslational modification, protein turnover, chaperones	Energy production and conversion
BCAM2498	2.5641	extracellular solute-binding protein	COG1840P	Inorganic ion transport and metabolism
BCAM2621_J_0	3.003	putative porin-related protein (pseudogene)	None	None
BCAM2621_J_1	3.23625	putative porin-related protein (pseudogene)	None	None
BCAM2761	2.03666	giant cable pilus	None	None
BCAM2762	2.1322	giant cable pilus chaperone protein	None	None
BCAS0151	2.0202	hypothetical protein	None	None
