# Supplementary material for: Transcriptional responses of Burkholderia cenocepacia to polymyxin B in isogenic strains with diverse polymyxin B resistance phenotypes
Source: BMC Genomics. 2011 Sep 29;12:472. doi: 10.1186/1471-2164-12-472 (PMC3190405; doi:10.1186/1471-2164-12-472)
Supplement: Additional file 7 — Table S2. Genes up- and downregulated in K56-2, RSF34, and RSF34 4000B in the presence of polymyxin B. Sheet 1 shows Genes transcriptionally upregulated (top) and downregulated (bottom) by B. cenocepacia strain K56-2 in the presence of polymyxin. Sheet 2 shows Genes transcriptionally upregulated (top) and downregulated (bottom) by B. cenocepacia strain RSF34 in the presence of polymyxin B. Sheet 3 shows Genes transcriptionally upregulated (top) and downregulated (bottom) by B. cenocepacia strain RSF34 4000B in the presence of polymyxin B. [file 1471-2164-12-472-S7.XLS]

## Sheet: Sheet 1
Genes transcriptionally upregulated by B. cenocepacia strain K56-2 in the presence of polymyxin B
Gene Locus	Fold-upregulated	DESCRIPTION	COG Designations
BCAL0046	2.54453	putative fatty-acid CoA ligase	Lipid Transport and Metabolism
BCAL0883	2.63158	TetR family regulatory protein	Transcription
BCAL0886	4.44444	putative 3-ketoacyl-CoA thiolase	Lipid Transport and Metabolism
BCAL0887	3.30033	enoyl-CoA hydratase/isomerase family protein	Lipid Transport and Metabolism
BCAL1050	3.48432	putative glycosyltransferase	Cell wall/membrane/envelope biogenesis
BCAL1350	2.82486	two-component regulatory system, response	Transcription	Signal Transduction Mechanisms
BCAL1351	3.61011	putative exported protein	Cell wall/membrane/envelope biogenesis
BCAL1541	2.44499	putative acyl-CoA synthetase	Lipid Transport and Metabolism
BCAL1542	2.24719	TetR family regulatory protein	Transcription
BCAL2116	2.6738	putative acyl-CoA-binding protein	Lipid Transport and Metabolism
BCAL2352	4.21941	putative carbonic anhydrase	Inorganic ion transport and metabolism
BCAL2353	4.31034	putative sulfate transporter	Inorganic ion transport and metabolism
BCAL2370	4.85437	putative membrane protein (ArnT-like)	Cell wall/membrane/envelope biogenesis
BCAL2415	2.00401	phosphoribosylglycinamide formyltransferase 2	Nucleotide transport and metabolism
BCAL2472	7.46269	alpha,alpha-trehalose-phosphate synthase	Carbohydrate Transport and Metabolism
BCAL2829	2.18341	serine peptidase, subfamily S1B (htrA)	Posttranslational modification, protein turnover, chaperones
BCAL2859	2.05339	sigma-54 interacting response regulator protein	Signal Transduction Mechanisms
BCAL3527	2.10084	general secretory pathway protein D	Cell Motility	Intracellular trafficking, secretion, vesicular transport
BCAM0081	2.89017	putative outer membrane protein - OmpW family	Cell wall/membrane/envelope biogenesis
BCAM0082	15.5763	putative polysaccharide deacetylase	Carbohydrate Transport and Metabolism
BCAM0083	21.4133	hypothetical protein	None
BCAM1364	10.582	putative NAD dependent epimerase/dehydratase	Cell wall/membrane/envelope biogenesis	Carbohydrate Transport and Metabolism
BCAM1832	3.30033	putative exported protein	Function Unknown
BCAM1988	3.96825	putative lipoprotein	Signal Transduction Mechanisms	Transcription
BCAM2186	7.0922	putative macrolide-specific efflux system	Cell wall/membrane/envelope biogenesis
BCAM2187	9.52381	putative macrolide-specific ABC-type efflux	Defense Mechansims
BCAM2623	2.44499	conserved hypothetical protein	None
BCAS0082	2.80112	serine peptidase, family S33	None
BCAS0103	4.20168	conserved hypothetical protein	None
BCAS0104	2.49377	A-type flagellar hook-associated protein 2	Cell Motility
Genes transcriptionally downregulated by B. cenocepacia strain K56-2 in the presence of polymyxin B
Gene Locus	Fold-downregulated	DESCRIPTION	COG Designations
BCAL0032	2.247	ATP synthase B chain	Energy production and conversion
BCAL0110	5.357	putative aminotransferase (wecE)	Cell wall/membrane/envelope biogenesis
BCAL0113	2.067	B-type flagellar hook-associated protein 2	Cell motility
BCAL0114	4.898	flagellin (type II)	Cell motility
BCAL0127	2.079	chemotaxis protein MotB	Cell motility
BCAL0140	25.93	flagellar biosynthetic protein FlhB	Cell motility	Intracellular trafficking, secretion, vesicular transport
BCAL0143	10.46	putative flagellar biosynthesis protein	Cell cycle control, cell division, chromosome partitioning
BCAL0144	9.778	RNA polymerase sigma factor for flagellar	Transcription
BCAL0151	2.174	extracellular ligand binding protein	Amino acid transport and metabolism
BCAL0520	15.1	putative flagellar hook-length control protein	Cell motility
BCAL0522	16.1	flagellum-specific ATP synthase FliI	Cell motility	Intracellular trafficking, secretion, vesicular transport
BCAL0523	13.03	flagellar assembly protein FliH	Cell motility	Intracellular trafficking, secretion, vesicular transport
BCAL0525	11.18	flagellar M-ring protein FliF	Cell motility	Intracellular trafficking, secretion, vesicular transport
BCAL0526	7.717	flagellar hook-basal body complex protein FliE	Cell motility	Intracellular trafficking, secretion, vesicular transport
BCAL0529	2.066	conserved hypothetical protein	None
BCAL0535	2.898	sensor kinase protein	Signal transduction Mechanisms
BCAL0563_J_0	5.148	putative flagellar basal body P-ring formation	Cell motility	Posttranslational modification, protein turnover, chaperones
BCAL0565	11.23	flagellar basal-body rod protein FlgC	Cell motility
BCAL0566	17.12	basal-body rod modification protein FlgD	Cell motility
BCAL0569	14.51	flagellar basal-body rod protein FlgG (distal)	Cell motility
BCAL0570	13.69	flagellar L-ring protein precursor (basal body)	Cell motility
BCAL0571	11.27	flagellar P-ring protein precursor (basal body)	Cell motility
BCAL0572	9.654	peptidoglycan hydrolase FlgJ (muramidase FlgJ)	Cell motility	Intracellular trafficking, secretion, vesicular transport
BCAL0584	4.655	putative outer membrane porin protein	Cell wall/membrane/envelope biogenesis
BCAL1247	2.13	putative exported protein	Lipid Transport and Metabolism
BCAL1635a	3.021	putative exported protein	None
BCAL1674	2.373	multidrug efflux system AmrA protein	Cell wall/membrane/envelope biogenesis
BCAL3227	4.583	conserved hypothetical protein	Cell cycle control, cell division, chromosome partitioning
BCAL3473	2.34	putative outer membrane porin	Cell wall/membrane/envelope biogenesis
BCAL3500	2.144	putative transport protein	Cell wall/membrane/envelope biogenesis
BCAL3501	7.213	flagellar biosynthetic protein FliR	Cell motility	Intracellular trafficking, secretion, vesicular transport
BCAL3502	3.376	flagellar biosynthetic protein FliQ	Cell motility	Intracellular trafficking, secretion, vesicular transport
BCAL3506	9.483	flagellar motor switch protein FliM	Cell motility
BCAL3507	13.56	flagellar FliL protein	Cell motility
BCAM0391	2.254	putative exported protein	None
BCAM0776	3.114	putative cNMP-binding domain protein	Signal transduction Mechanisms
BCAM0778	4.632	OmpA family protein	Cell motility
BCAM1097	2.911	putative membrane protein	None
BCAM1195	2.606	two-component regulatory system, sensor kinase	Cell motility	Signal transduction Mechanisms
BCAM1197	2.347	conserved hypothetical protein	None
BCAM1199	3.827	two-component regulatory system, response	Signal transduction Mechanisms
BCAM1398	3.392	putative porin	Cell wall/membrane/envelope biogenesis
BCAM1472	2.008	putative glycosyltransferase	Cell wall/membrane/envelope biogenesis
BCAM1787	2.291	putative porin	Cell wall/membrane/envelope biogenesis
BCAM1804	2.177	methyl-accepting chemotaxis protein	Cell motility	Signal transduction Mechanisms
BCAM1844	2.497	putative aldehyde dehydrogenase	Energy production and conversion
BCAM1876	2.14	hypothetical phage protein	None
BCAM2021	3.558	methyl-accepting chemotaxis protein	Cell motility	Signal transduction Mechanisms
BCAM2024	3.167	putative membrane protein	None
BCAM2374	3.213	putative methyl-accepting chemotaxis protein	Cell motility	Signal transduction Mechanisms
BCAM2621_J_0	3.337	putative porin-related protein (pseudogene)
BCAM2621_J_1	3.983	putative porin-related protein (pseudogene)
BCAM2674	7.343	putative cytochrome oxidase subunit I	Energy production and conversion
BCAS0677	3.426	conserved hypothetical protein (VgrG)	Function Unknown

## Sheet: Sheet 2
Genes transcriptionally upregulated by B. cenocepacia strain RSF34 in the presence of polymyxin B
Gene Locus	Fold-upregulated	DESCRIPTION
BCAL0123	2.375	putative glycosyltransferase
BCAL0585	2.277	conserved hypothetical protein
BCAL0812	2.347	sigma-54 modulation protein
BCAL1050	3.35	putative glycosyltransferase
BCAL1051	2.039	radical SAM superfamily protein
BCAL1234	2.086	putative heat shock protein
BCAL1349	7.513	two-component regulatory system, sensor kinase
BCAL1350	4.621	two-component regulatory system, response
BCAL1351	11.71	putative exported protein
BCAL1352	2.944	putative exported protein
BCAL1663	2.285	PrkA family serine protein kinase
BCAL1664	2.817	conserved hypothetical protein
BCAL1665	2.567	SpoVR like protein
BCAL1687	2.179	putative exported protein
BCAL1746	2.105	putative lipoprotein
BCAL1952	2.016	conserved hypothetical protein
BCAL2021	2.013	putative penicillin-binding protein
BCAL2022	2.131	PspA/IM30 family protein
BCAL2023	2.052	putative membrane protein
BCAL2027	2.091	conserved hypothetical protein
BCAL2370	2.776	putative membrane protein
BCAL2467	2.172	putative lipoprotein
BCAL2468	2.085	putative membrane protein
BCAL2607	2.132	putative exported protein
BCAL2703	2.418	conserved hypothetical protein
BCAL2828	2.329	putative exported protein
BCAL2998	2.159	transglycosylase associated protein
BCAL3490	4.072	putative exported protein
BCAL3491	2.317	putative exported protein
BCAL3492	2.523	putative exported protein
BCAM0042	2.278	putative aldo/keto reductase
BCAM0082	5.872	putative polysaccharide deacetylase
BCAM0083	7.003	hypothetical protein
BCAM0186	3.053	lectin
BCAM0217	2.199	conserved hypothetical protein
BCAM0240	2.238	N-acylhomoserine lactone dependent regulatory
BCAM0320	2.566	putative cytochrome b561
BCAM0343	2.312	putative redoxin
BCAM0774	2.448	poly[D-(-)-3-hydroxybutyrate] depolymerase
BCAM0856_J_1	2.573	undecaprenyl-phosphate glucosyl-1-phosphate
BCAM0923	2.232	putative lipoprotein
BCAM1003	2.101	putative epimerase
BCAM1239	4.191	conserved hypothetical protein
BCAM1640	2.125	putative acyltransferase
BCAM1652	2.024	putative lipoprotein
BCAM1726	4.142	putative exported protein
BCAM1740	2.56	putative lipoprotein
BCAM1742	2.92	putative exported protein
BCAM1832	2.528	putative exported protein
BCAM1988	3.441	putative lipoprotein
BCAM2073	5.5	putative exported protein
BCAM2175	2.1	two-component regulatory system, response
BCAM2186	4.232	putative macrolide-specific efflux system
BCAM2187	3.652	putative macrolide-specific ABC-type efflux
BCAM2504	3.745	conserved hypothetical protein
BCAS0103	5.219	conserved hypothetical protein
BCAS0251	2.117	putative lipoprotein
BCAS0638	2.908	10 kDa chaperonin 3
BCAS0750	3.264	putative exported protein
Genes transcriptionally downregulated by B. cenocepacia strain RSF34 in the presence of polymyxin B
Gene Locus	Fold-downregulated	DESCRIPTION
BCAL0110	3.33333	putative aminotransferase
BCAL0111	2.55102	putative TPR repeat protein
BCAL0124	2.5974	flagellar regulon master regulator subunit FlhD
BCAL0125	2.43309	flagellar regulon master regulator subunit FlhC
BCAL0126	2.14592	chemotaxis protein MotA
BCAL0140	4.73934	flagellar biosynthetic protein FlhB
BCAL0142	5.37634	putative flagellar biosynthesis protein
BCAL0143	3.41297	putative flagellar biosynthesis protein
BCAL0144	3.89105	RNA polymerase sigma factor for flagellar
BCAL0520	3.34448	putative flagellar hook-length control protein
BCAL0521	3.62319	flagellar FliJ protein
BCAL0522	3.28947	flagellum-specific ATP synthase FliI
BCAL0523	4.20168	flagellar assembly protein FliH
BCAL0524	3.28947	flagellar motor switch protein FliG
BCAL0525	3.43643	flagellar M-ring protein FliF
BCAL0526	3.33333	flagellar hook-basal body complex protein FliE
BCAL0528	2.19298	conserved hypothetical protein
BCAL0563_J_0	2.29358	putative flagellar basal body P-ring formation
BCAL0564	4.25532	flagellar basal-body rod protein FlgB (putative
BCAL0565	3.53357	flagellar basal-body rod protein FlgC (putative
BCAL0566	4.13223	basal-body rod modification protein FlgD
BCAL0567	3.78788	flagellar hook protein 1 FlgE1
BCAL0568	3.89105	flagellar basal-body rod protein FlgF (putative
BCAL0569	3.74532	flagellar basal-body rod protein FlgG (distal
BCAL0570	3.96825	flagellar L-ring protein precursor (basal body
BCAL0571	3.83142	flagellar P-ring protein precursor (basal body
BCAL0572	2.65252	peptidoglycan hydrolase FlgJ (muramidase FlgJ)
BCAL0576	2	flagellar hook-associated protein 1 (HAP1)
BCAL1829	2.35294	putative outer membrane protein
BCAL2144	2.1322	ubiquinol oxidase polypeptide II precursor
BCAL3094	2.07039	oxygen-independent coproporphyrinogen III
BCAL3501	3.24675	flagellar biosynthetic protein FliR
BCAL3502	2.04082	flagellar biosynthetic protein FliQ
BCAL3505	4.58716	flagellar motor switch protein FliN
BCAL3506	3.57143	flagellar motor switch protein FliM
BCAL3507	3.47222	flagellar FliL protein
BCAM0164	2.079	putative lipoprotein
BCAM0407	2.03666	putative porin
BCAM0779	2.38663	putative methyl-accepting chemotaxis protein
BCAM1195	2.0284	two-component regulatory system, sensor kinase
BCAM1283	2.04499	putative phosphoesterase
BCAM1354	2.01613	putative membrane protein
BCAM2159	2.07039	putative exported protein
BCAM2498	2.04082	extracellular solute-binding protein
BCAM2563	2.35294	methyl-accepting chemotaxis protein
BCAM2564	3.18471	putative aerotaxis receptor
BCAM2675	4.34783	putative cytochrome oxidase subunit II

## Sheet: Sheet 3
Genes transcriptionally upregulated by B. cenocepacia strain RSF34 4000B in the presence of polymyxin B
Gene Locus	Fold-upregulated	DESCRIPTION
BCAL0123	2.556	putative glycosyltransferase
BCAL0174	2.314	putative plasmid conjugal transfer protein
BCAL0275	2.062	conserved hypothetical protein
BCAL0355	2.043	putative membrane protein (fragment)
BCAL0654	2.26	putative membrane protein
BCAL0657	3.126	putative membrane protein
BCAL1274	3.58	phosphate transport system-related protein
BCAL1322	2.289	putative exported protein
BCAL1349	2.881	two-component regulatory system, sensor kinase
BCAL1350	2.791	two-component regulatory system, response
BCAL1351	4.607	putative exported protein
BCAL1387	3.145	putative phosphatase
BCAL1402	2.344	isochorismatase family protein
BCAL1539	3.134	putative exported protein
BCAL1566	2.847	putative phage tail protein
BCAL1682	2.014	putative methyltransferase
BCAL1683a	2.447
BCAL1731	2.298	Major Facilitator Superfamily protein
BCAL1732	2.044	MarR family regulatory protein
BCAL1744	2.682	binding-protein-dependent transport system inner
BCAL1745	2.552	binding-protein-dependent transport system inner
BCAL1746	2.425	putative lipoprotein
BCAL1754	2.156	Major Facilitator Superfamily protein
BCAL1785	2.495	putative transcriptional regulator
BCAL1798	2.113	putative exported protein
BCAL1972	2.266	hypothetical protein
BCAL2034	2.471	conserved hypothetical protein
BCAL2138	2.21	two-component regulatory system, sensor kinase
BCAL2272	2.229	conserved hypothetical protein
BCAL2282	2.61	putative transport related membrane protein
BCAL2376	2.226	quaternary ammonium compound-resistance protein
BCAL2476a	2.571	conserved hypothetical protein (fragment)
BCAL2480	2.978	putative ATP-dependent DNA helicase
BCAL2487	2.129	putative D-lactate dehydrogenase
BCAL2492	3.136	putative transport permease protein
BCAL2493	2.287	putative membrane protein
BCAL2500	3.271	hypothetical protein
BCAL2505	2.117	putative membrane protein
BCAL2511	2.31	conserved hypothetical protein
BCAL2513	2.439	cosnerved hypothetical protein
BCAL2516	3.091	hypothetical protein
BCAL2522	2.715	thioredoxin family protein
BCAL2523A	3.111	putative membrane protein
BCAL2526	2.296	conserved hypothetical protein (fragment)
BCAL2531	2.273	hypothetical protein
BCAL2533	2.824	putative methionine aminopeptidase (pseudogene)
BCAL2540	2.217	LysR family regulatory protein
BCAL2542	2.036	putative 3-isopropylmalate dehydratase large
BCAL2548_J_0	2.218	conserved hypothetical protein (fragment)
BCAL2553	2.319	putative membrane protein
BCAL2557	2.275	conserved hypothetical protein
BCAL2559	2.215	putative transcriptional regulator
BCAL2562	3.357	putative integrase (fragment)
BCAL2563	2.245	putative IstB-like insertion sequence protein
BCAL2569	3.361	hypothetical protein
BCAL2574_J_1	2.417	conserved hypothetical protein (pseudogene)
BCAL2577	2.159	DJ-1/PfpI family protein
BCAL2580	3.108	hypothetical protein
BCAL2585	2.411	putative nitrilase
BCAL2586	2.691	AraC family regulatory protein
BCAL2597	2.006	hypothetical protein
BCAL2741	2.921	putative exported protein
BCAL2787	3.157	putative membrane protein
BCAL2807	2.017	putative transmembrane ABC transporter protein
BCAL2903	2.107	putative branched-chain amino acid transport
BCAL2905	2.243	hypothetical protein
BCAL3258	3.191	tetracycline repressor protein
BCAL3385	2.608	putative L-idonate 5-dehydrogenase
BCAL3498	2.571	binding-protein-dependent transport systems
BCAM0065A	2.616	insertion element hypothetical protein
BCAM0081	2.229	putative outer membrane protein - OmpW family
BCAM0122	2.674	BNR/Asp-box repeat protein
BCAM0186	2.071	lectin
BCAM0201	3.38	Major Facilitator Superfamily protein
BCAM0222	2.4	two-component regulatory system, response
BCAM0239a	2.19	N-acylhomoserine lactone synthase
BCAM0261	2.056	putative branched-chain amino acid transporter
BCAM0275	2.563	conserved hypothetical protein
BCAM0314	2.89	conserved hypothetical protein
BCAM0364	2.376	putative lipoprotein
BCAM0368	2.42	putative branched-chain amino acid transport
BCAM0418	2.216	conserved hypothetical protein
BCAM0420	2.093	putative membrane protein
BCAM0423	2.218	putative amidohydrolase
BCAM0426	2.526	cysteine peptidase/transferase, family C45
BCAM0427	2.243	D-galactonate transporter
BCAM0472	2.437	Rieske [2Fe-2S] protein
BCAM0478	3.827	glucosamine--fructose-6-phosphate
BCAM0507	2.303	CsbD-like protein
BCAM0543	2.388	putative aminotransferase
BCAM0544	2.149	putative acetylglutamate kinase
BCAM0593	2.519	putative alanine racemase
BCAM0597	2.197	Major Facilitator Superfamily protein
BCAM0636	3.576	alpha/beta hydrolase family protein
BCAM0656	2.503	putative 3-hydroxyacyl-CoA dehydrogenase
BCAM0734	2.264	putative 4-hydroxyphenylacetate 3-hydroxylase
BCAM0782	2.274	putative prolidase
BCAM0799	2.343	2,4-dienoyl-CoA reductase [NADPH]
BCAM0853	2.588	conserved hypothetical protein
BCAM0855	3.379	UDP-glucose dehydrogenase
BCAM0856_J_0	2.597	undecaprenyl-phosphate glucosyl-1-phosphate
BCAM0856_J_1	3.798	undecaprenyl-phosphate glucosyl-1-phosphate
BCAM0862	4.494	putative polymerase
BCAM0863	2.364	putative glycosyltransferase
BCAM1011	3.474	putative acetyltransferase
BCAM1033	2.083	hypothetical phage protein
BCAM1137	2.284	putative lipoprotein
BCAM1170	2.581	putative GMC oxidoreductase
BCAM1171	2.402	Major Facilitator Superfamily protein
BCAM1181	2.188	putative phosphate acetyltransferase
BCAM1331	2.448	putative tyrosine-protein kinase
BCAM1332	2.572	putative membrane protein
BCAM1364	2.63	putative NAD dependent epimerase/dehydratase
BCAM1375	2.578	putative zinc-binding dehydrogenase
BCAM1388	2.116	putative sulfonates ABC transporter permease
BCAM1475	2.158	putative membrane protein
BCAM1523	2.077	putative NADH:flavin oxidoreductase
BCAM1586	2.178	putative dehydratase
BCAM1600	2.238	putative exported protein
BCAM1601	2.061	putative membrane protein
BCAM1611	2.268	putative exported protein
BCAM1629	2.052	thiolase
BCAM1642	2.534	short chain dehydrogenase
BCAM1654	2.174	short chain dehydrogenase
BCAM1680	2.033	putative exported protein
BCAM1789	2.621	putative esterase
BCAM1812	2.124	putative arginase
BCAM1886	2.168	hypothetical phage protein
BCAM1897	2.003	hypothetical phage membrane protein
BCAM1901	2.188	hypothetical phage protein
BCAM1902	3.201	hypothetical phage protein
BCAM1917	2.754
BCAM1957	2.08	ABC transporter ATP-binding protein
BCAM1971	2.651	putative ABC transporter, permease protein
BCAM1974	2.215	putative porin
BCAM1978	2.373	aminotransferase class-III
BCAM1989	2.024	NAD dependent epimerase/dehydratase family
BCAM2035	2.528	putative exopolysaccharide biosynthesis protein
BCAM2038	2.428	putative oxidoreductase
BCAM2073	3.918	putative exported protein
BCAM2091	3.143	putative acetyltransferase
BCAM2107	2.677	peroxidase/catalase KatA
BCAM2113	3.49	Major Facilitator Superfamily protein
BCAM2140	2.172	transporter system transport protein
BCAM2186	2.035	putative macrolide-specific efflux system
BCAM2255	2.753	putative OmpA/MotB family outer membrane
BCAM2264	2.407	LysR family regulatory protein
BCAM2271	2.062	putative permease
BCAM2297	2.109	putative membrane protein
BCAM2317	2.557	putative exported protein
BCAM2331	2.591	putative membrane protein
BCAM2339	2.091	putative methyltransferase
BCAM2352	2.149	Major Facilitator Superfamily protein
BCAM2355	2.578	conserved hypothetical protein
BCAM2410	3.199	putative glycine betaine/L-proline ABC
BCAM2459	2.041	putative transmembrane permease
BCAM2577	2.158	putative ThiJ/PfpI family protein
BCAM2578	2.466	putative short chain dehydrogenase protein
BCAM2582	2.255	Major Facilitator Superfamily protein
BCAM2583	2.193	putative amidohydrolase
BCAM2790	2.008	Major Facilitator Superfamily protein
BCAS0048	2.054	putative prephenate dehydrogenase
BCAS0054	2.098	putative luciferase-like monooxygenase
BCAS0069	2.224	two-component regulatory system, response
BCAS0080	2.748	putative pyridine nucleotide-disulphide
BCAS0087	2.007	LrgA family membrane protein
BCAS0133	3.004	putative D-galactonate transporter
BCAS0164	2.903	conserved hypothetical protein
BCAS0196	2.312	putative polygalacturonase
BCAS0198	3.294	putative transporter protein
BCAS0251	3.992	putative lipoprotein
BCAS0284	2.697	Major Facilitator Superfamily protein
BCAS0289	2.158	putative multidrug resistance transporter
BCAS0311	2.199	flp type pilus assembly protein
BCAS0339	2.437	putative arylesterase
BCAS0357	2.048	D-xylose ABC transporter ATP-binding protein
BCAS0395	2.018	putative FAD-dependent oxidoreductase
BCAS0439	2.918	putative transport system component
BCAS0446	2.29	putative luciferase-like monooxygenase
BCAS0449	2.677	putative binding-protein-dependent transport
BCAS0456	2.469	conserved hypothetical protein
BCAS0463	2.075	putative membrane protein
BCAS0473	2.019	efflux system transport protein
BCAS0477	3.409	putative lipoprotein
BCAS0485	2.971	putative thiamine pyrophosphate enzyme
BCAS0503	2.738	LysR family regulatory protein
BCAS0506	2.797	putative phage tail protein gpI
BCAS0516	2.38	hypothetical phage protein
BCAS0521	2.184	hypothetical phage protein
BCAS0526	2.325	phage Mu F protein
BCAS0527	2.04	hypothetical phage protein
BCAS0535	3.388	hypothetical phage protein
BCAS0545	3.846	hypothetical phage protein
BCAS0546	2.405	putative phage integrase
BCAS0547	2.45	putative phage DNA-binding protein
BCAS0550	2.055	hypothetical phage protein
BCAS0556	2.005	AraC family regulatory protein
BCAS0564	3.412	putative membrane protein
BCAS0570	2.109	putative alpha/beta hydrolase fold protein
BCAS0571	2.274	putative monooxygenase
BCAS0598	2.265	deoxyribose-phosphate aldolase
BCAS0630	2.771	putative transporter - NRAMP family
BCAS0634	2.1	putative manganese transport protein - NRAMP
BCAS0682	2.508	putative transposase
BCAS0750	3.227	putative exported protein
Genes transcriptionally downregulated by B. cenocepacia strain RSF34 4000B in the presence of polymyxin B
Gene Locus	Fold-downregulated	DESCRIPTION
BCAL0121	2.1978	aquaporin Z
BCAL0598	2.04499	putrescine ABC transport system, binding
BCAL1096	2.21729	putative exodeoxyribonuclease V gamma chain
BCAL1233	3.64964	putative heat shock Hsp20-related protein
BCAL1234	2.95858	putative heat shock protein
BCAL1653	2.04082	sulfate transport system permease protein
BCAL2964	2.09205	putative phage-related DNA-binding protein
BCAL2965	2.46305	conserved hypothetical protein
BCALr0457	4.1841	tRNA Lys anticodon CTT, Cove score 94.68
BCALr0472	5.58659	tRNA Phe anticodon GAA, Cove score 86.97
BCALr0949	2.63158	tRNA Met anticodon CAT, Cove score 88.36
BCALr1279	2.49377	tRNA Pro anticodon TGG, Cove score 89.00
BCALr1551a	3.47222	tRNA Leu anticodon CAG, Cove score 72.78
BCALr1614	2.1097	tRNA Met anticodon CAT, Cove score 86.01
BCALr1625	4.329	tRNA His anticodon GTG, Cove score 78.40
BCALr2125e	2.10526	tRNA Asp anticodon GTC, Cove score 95.34
BCALr2219	2.14592	tRNA Met anticodon CAT, Cove score 86.80
BCALr2236	4.40529	tRNA Val anticodon CAC, Cove score 91.15
BCALr2994	2.42718	tRNA Thr anticodon CGT, Cove score 87.03
BCAM0414	2	conserved hypothetical protein
BCAM0716	5.37634	putative exported protein
BCAM0717	3.38983	putative gram-negative porin
BCAM0718	7.93651	putative exported protein
BCAM0719	6.71141	putative exported protein
BCAM0753	2.11864	putative membrane protein
BCAM1259	2.92398	RNA polymerase sigma factor
BCAM1316b	2.03666	conserved hypothetical protein
BCAM1413a	2.28833	conserved hypothetical protein
BCAM1598	2.12766	putative lipoprotein
BCAM1671	2.04918	putative exported protein
BCAS0018	2.01207	MarR family regulatory protein
BCAS0613	2.0284	AraC family regulatory protein
